# Supplementary material for: Plasma circulating microRNAs and symptoms of depression: Results from a population‐based study
Source: Psychiatry Clin Neurosci. 2025 Jul 14;79(10):636–44. doi: 10.1111/pcn.13869 (PMC12498121; doi:10.1111/pcn.13869)
Supplement: Supplementary file 1 — Data S1. Supporting information. [file PCN-79-636-s003.csv]

FullName	Estimate	Std.Error	z.value	p.value
hsa-miR-6810-3p	0.2536068	0.079328197	3.19693136	0.00138898
hsa-miR-6873-3p	0.108574918	0.036692658	2.959036577	0.003086025
hsa-miR-199a-5p	-0.124074031	0.042014598	-2.953117174	0.003145825
hsa-miR-193a-3p	0.175423399	0.05980482	2.933265223	0.003354172
hsa-miR-6845-5p	0.16528659	0.056455034	2.927756446	0.003414174
hsa-miR-377-3p	-0.099979596	0.034667713	-2.883939751	0.003927339
hsa-miR-128-3p	-0.143032136	0.051122002	-2.79785868	0.005144261
hsa-miR-4632-5p	0.111037216	0.041179459	2.696422409	0.007008872
hsa-miR-149-3p	0.150066402	0.05584567	2.68716273	0.007206184
hsa-miR-3180	0.108310781	0.040338029	2.685078661	0.007251274
hsa-let-7d-3p	-0.16617739	0.061928934	-2.683356207	0.007288731
hsa-miR-145-5p	-0.121998795	0.046128884	-2.644737597	0.008175429
hsa-miR-3180-3p	0.112069364	0.042943234	2.609709444	0.009061915
hsa-miR-328-3p	-0.129007717	0.051514386	-2.504304687	0.012269233
hsa-miR-197-5p	0.069902199	0.028500457	2.452669451	0.014180057
hsa-miR-6131	-0.07874704	0.032376856	-2.432201578	0.015007353
hsa-miR-199a-3p	-0.113645172	0.046787874	-2.428944999	0.015142829
hsa-miR-31-5p	0.101580752	0.042249294	2.404318315	0.016202658
hsa-miR-6511b-3p	0.192232116	0.080840605	2.377915347	0.017410822
hsa-miR-7111-3p	0.084327911	0.035587315	2.369605885	0.017807055
hsa-miR-151a-3p	-0.135342945	0.057348597	-2.360004465	0.018274715
hsa-miR-3162-5p	-0.073439848	0.031299973	-2.34632303	0.018959667
hsa-miR-1249	-0.184450325	0.078639686	-2.345511965	0.019000969
hsa-miR-484	-0.143900997	0.061736767	-2.330880029	0.019759687
hsa-miR-4505	0.234177077	0.100623519	2.32725987	0.019951438
hsa-miR-221-3p	-0.091142975	0.039318143	-2.318089479	0.020444459
hsa-miR-6809-5p	0.176650751	0.076344332	2.313868577	0.020674932
hsa-miR-4728-3p	0.108005745	0.047771621	2.260876692	0.023766894
hsa-miR-339-5p	-0.132948037	0.058873108	-2.258213313	0.023932364
hsa-miR-378i	0.188046653	0.083918124	2.240834805	0.025036778
hsa-miR-505-3p	-0.084514289	0.038663506	-2.185893024	0.028823433
hsa-miR-223-3p	-0.096637215	0.044457804	-2.173683942	0.029728879
hsa-miR-5006-5p	0.175889518	0.081147343	2.167532688	0.03019426
hsa-miR-6824-5p	0.120420565	0.055822314	2.157211967	0.030989152
hsa-miR-17-3p	-0.135830389	0.063068536	-2.153694978	0.0312641
hsa-miR-877-3p	0.157931791	0.073610917	2.145494137	0.03191336
hsa-miR-1202	0.24161013	0.112907304	2.139898147	0.032362999
hsa-miR-6846-3p	0.120386231	0.056885339	2.11629627	0.034319618
hsa-miR-19a-3p	-0.115683028	0.055877047	-2.070313929	0.038422956
hsa-miR-1908-5p	0.150488295	0.072828011	2.066351847	0.038795269
hsa-miR-191-5p	-0.106516192	0.051885679	-2.052901562	0.040082126
hsa-miR-652-3p	-0.114793971	0.056508682	-2.031439533	0.042210428
hsa-miR-187-3p	0.209741269	0.103295746	2.030492805	0.042306472
hsa-miR-4486	0.19503414	0.097056559	2.009489546	0.044485242
hsa-miR-4652-3p	0.069036584	0.03448159	2.002128817	0.045270879
hsa-miR-4655-3p	0.196902891	0.098814709	1.992647583	0.046300051
hsa-miR-4722-3p	0.089261918	0.044837099	1.990804945	0.046502336
hsa-miR-331-3p	-0.114592699	0.057899972	-1.979149491	0.047799178
hsa-miR-15b-5p	-0.113170598	0.058355366	-1.93933491	0.052460571
hsa-miR-6800-3p	0.135913401	0.070444178	1.929377325	0.053684037
hsa-miR-143-3p	-0.105043469	0.054650906	-1.922081002	0.054595566
hsa-miR-671-5p	-0.090734699	0.04727447	-1.919317124	0.054944212
hsa-miR-18a-5p	-0.111587998	0.058473647	-1.908346834	0.056346404
hsa-miR-6726-5p	0.155390562	0.081593218	1.904454381	0.056851033
hsa-miR-6821-5p	0.089929454	0.047274776	1.9022714	0.057135683
hsa-miR-4726-3p	-0.136976116	0.07224621	-1.895962663	0.057964982
hsa-miR-556-5p	0.103003305	0.054902724	1.876105539	0.060640789
hsa-miR-6887-5p	0.074513253	0.03972514	1.875720348	0.06069369
hsa-miR-1471	0.07288583	0.03920955	1.858879525	0.063044217
hsa-miR-5001-5p	0.1918413	0.103585564	1.852008072	0.064024664
hsa-miR-6892-3p	0.116035962	0.062869094	1.845675751	0.0649393
hsa-miR-6126	0.043348247	0.023748513	1.825303623	0.067955224
hsa-miR-6775-3p	0.191327319	0.104887677	1.824116284	0.068134494
hsa-miR-4695-5p	0.087699197	0.048644741	1.802850534	0.071411691
hsa-miR-103a-3p	-0.103271986	0.057428674	-1.798265194	0.072134993
hsa-miR-7109-5p	0.058733928	0.032689061	1.79674566	0.072376007
hsa-miR-376c-3p	-0.072189399	0.040463912	-1.784043989	0.074416518
hsa-miR-107	-0.11197464	0.062940079	-1.779067354	0.07522872
hsa-miR-4417	0.074918886	0.042159926	1.777016535	0.075565519
hsa-miR-5703	-0.080823045	0.04552567	-1.775329062	0.075843569
hsa-miR-382-5p	-0.041906317	0.023795782	-1.761081698	0.078224576
hsa-miR-210-3p	0.176034175	0.100214587	1.756572362	0.078990727
hsa-miR-561-3p	0.10132921	0.058250081	1.739554833	0.081937216
hsa-miR-34b-3p	0.129624914	0.074538006	1.739044559	0.082026925
hsa-miR-330-3p	-0.080890722	0.047141529	-1.715912152	0.086178122
hsa-miR-6819-3p	0.167392842	0.097603641	1.715026622	0.086340346
hsa-miR-424-3p	-0.064254995	0.037563713	-1.710560257	0.087162321
hsa-miR-7107-5p	0.081682898	0.047762764	1.710179445	0.087232695
hsa-miR-658	0.09936909	0.058480215	1.69919161	0.089283087
hsa-miR-23a-5p	-0.049926744	0.02958653	-1.687482251	0.09151066
hsa-miR-4734	0.109205892	0.064836959	1.684315456	0.09212072
hsa-miR-4537	-0.092298045	0.055420928	-1.665400569	0.095832866
hsa-miR-8078	0.083043686	0.049964522	1.662053055	0.096502137
hsa-miR-7114-3p	0.108032564	0.06512229	1.658918376	0.097132241
hsa-miR-223-5p	-0.063313832	0.038479765	-1.645379895	0.099891493
hsa-miR-3677-5p	0.051267889	0.031175337	1.644501492	0.100072656
hsa-miR-3141	0.09074198	0.055201879	1.643820496	0.100213286
hsa-miR-4496	-0.047669503	0.029149374	-1.635352526	0.101975168
hsa-miR-7108-5p	0.087234484	0.053535066	1.629483093	0.103210791
hsa-miR-4292	0.114861336	0.070753581	1.623399628	0.104504004
hsa-miR-33a-5p	-0.079216281	0.04922161	-1.609380116	0.10753325
hsa-miR-106a-5p	-0.121337019	0.075691757	-1.603041376	0.108925519
hsa-miR-6771-3p	0.182180562	0.113670447	1.602708242	0.108999083
hsa-miR-148a-3p	-0.080155323	0.050296944	-1.593641996	0.111016243
hsa-miR-500b-3p	0.103559716	0.065441271	1.582483266	0.113539289
hsa-miR-3157-3p	-0.128893715	0.081610483	-1.579376943	0.114249623
hsa-miR-20b-5p	-0.102493555	0.065043684	-1.57576492	0.11507999
hsa-miR-4269	-0.052978044	0.03370377	-1.571872929	0.115980024
hsa-miR-6722-3p	0.080010538	0.0509067	1.571709381	0.116017966
hsa-miR-10b-5p	0.095979797	0.06117308	1.568987502	0.116650851
hsa-miR-4795-3p	0.104358195	0.066580575	1.567397019	0.11702192
hsa-miR-4798-3p	-0.076544888	0.049077734	-1.559666292	0.118838762
hsa-miR-186-5p	-0.119576016	0.076836692	-1.556235855	0.119652018
hsa-miR-409-3p	-0.03691619	0.023726574	-1.555900579	0.119731736
hsa-miR-4697-5p	0.052381694	0.033955497	1.542657267	0.122913955
hsa-miR-4769-3p	0.072218596	0.04689652	1.539956399	0.123570982
hsa-let-7i-5p	-0.111269225	0.072283776	-1.539338864	0.123721591
hsa-miR-24-3p	-0.096753761	0.063285481	-1.528846097	0.126302602
hsa-miR-374b-5p	-0.090939811	0.059495994	-1.528503081	0.126387679
hsa-let-7d-5p	-0.100702149	0.066044954	-1.524751611	0.127321063
hsa-miR-6884-3p	0.102307169	0.067241502	1.521488454	0.128137307
hsa-miR-1237-5p	0.079635058	0.052406804	1.519555702	0.128622678
hsa-miR-4644	-0.039528388	0.026044628	-1.517717466	0.129085639
hsa-miR-5196-3p	0.070681435	0.046594572	1.516945682	0.129280399
hsa-miR-425-5p	-0.077264464	0.050977208	-1.515666854	0.129603613
hsa-miR-3616-5p	0.069207454	0.045834682	1.509936393	0.131059655
hsa-miR-1915-3p	0.070874899	0.047018772	1.507374517	0.131714687
hsa-miR-6792-3p	0.068790989	0.045737696	1.504032661	0.132572957
hsa-miR-370-3p	-0.050225427	0.033463048	-1.500922047	0.133375725
hsa-miR-338-3p	-0.084442446	0.056604007	-1.491810391	0.135748859
hsa-miR-19b-3p	-0.056667734	0.038048047	-1.489373006	0.136389173
hsa-miR-21-5p	-0.070262331	0.047242845	-1.487258654	0.13694651
hsa-miR-4684-3p	0.06056326	0.04074394	1.486436031	0.137163825
hsa-miR-3907	-0.091658328	0.061697158	-1.485616696	0.137380536
hsa-miR-193a-5p	0.081041782	0.054574851	1.484965704	0.137552909
hsa-miR-148b-3p	-0.06899696	0.046492247	-1.484053015	0.137794857
hsa-miR-17-5p	-0.106113793	0.071545412	-1.483166988	0.13803005
hsa-miR-4753-5p	0.107457498	0.072544884	1.481255354	0.138538541
hsa-miR-130a-3p	-0.059109806	0.03992187	-1.480637224	0.138703271
hsa-miR-6165	0.061938085	0.042185317	1.468238006	0.142039584
hsa-miR-146a-5p	-0.043056726	0.029426879	-1.463176751	0.143419021
hsa-miR-4515	0.045537708	0.031361337	1.452033405	0.146492317
hsa-miR-5739	0.046798805	0.032393197	1.444710896	0.148539108
hsa-miR-222-3p	-0.113053892	0.078338148	-1.443152466	0.148977526
hsa-miR-4800-3p	0.122779638	0.085661374	1.433313904	0.15176815
hsa-miR-28-5p	-0.078603672	0.054884809	-1.432157147	0.152098853
hsa-miR-136-5p	-0.028042147	0.019628005	-1.428680424	0.153096107
hsa-miR-6726-3p	0.058715933	0.041165707	1.426331209	0.15377276
hsa-miR-4655-5p	0.150395109	0.10579216	1.421609208	0.15513973
hsa-miR-3152-3p	-0.085072425	0.060171649	-1.413829044	0.157412104
hsa-miR-326	-0.057835471	0.041096463	-1.407310201	0.159335426
hsa-miR-6802-5p	0.090700705	0.064484668	1.406546833	0.159561808
hsa-miR-23a-3p	-0.076230616	0.054367352	-1.402139562	0.160873575
hsa-miR-1227-3p	0.05873401	0.041996018	1.398561406	0.161944547
hsa-miR-1976	-0.095297348	0.068442416	-1.39237265	0.163809582
hsa-miR-4656	0.044503981	0.0320176	1.389984915	0.164533458
hsa-miR-5582-5p	0.046892691	0.033740384	1.389809034	0.164586874
hsa-miR-4274	0.145045422	0.104433779	1.388874587	0.164870889
hsa-miR-378a-3p	0.100548799	0.072455896	1.387724178	0.165221051
hsa-miR-103a2-5p	-0.056074161	0.040507281	-1.384298314	0.16626713
hsa-miR-7851-3p	0.063203413	0.045671239	1.383877771	0.166395884
hsa-miR-1224-5p	0.058782291	0.043335915	1.356433597	0.17496125
hsa-miR-34c-5p	0.078076277	0.057566802	1.356272602	0.175012449
hsa-miR-4745-3p	0.067711477	0.050016985	1.353769644	0.175809881
hsa-miR-30e-5p	-0.150560648	0.111231062	-1.353584565	0.175868954
hsa-miR-6803-3p	0.059009878	0.043799225	1.347281348	0.177889637
hsa-miR-4447	0.053341348	0.039821471	1.33951226	0.180403966
hsa-miR-150-5p	0.061457175	0.045993122	1.336225359	0.181475625
hsa-miR-4763-3p	0.148745123	0.111488697	1.334172225	0.18214742
hsa-miR-181c-5p	-0.116291553	0.087388501	-1.330742052	0.183273901
hsa-miR-3124-3p	-0.091860753	0.069890425	-1.314353911	0.188727133
hsa-miR-4430	0.048921777	0.037386045	1.308557158	0.190684401
hsa-miR-504-3p	0.051480455	0.039445582	1.305100672	0.19185857
hsa-miR-18b-5p	-0.05467937	0.041926435	-1.30417409	0.192174232
hsa-miR-6789-3p	0.070603928	0.054184765	1.303021761	0.192567333
hsa-miR-1301-5p	-0.0727692	0.055857308	-1.302769532	0.192653456
hsa-miR-6124	0.070432938	0.054140785	1.300922005	0.193285153
hsa-miR-1290	0.051288383	0.039724	1.291118278	0.196662667
hsa-miR-6875-5p	0.038140477	0.02974059	1.282438487	0.19968887
hsa-miR-6127	-0.068097488	0.053224711	-1.279433681	0.200744379
hsa-miR-15a-5p	-0.087421897	0.068877909	-1.269229832	0.204359104
hsa-miR-4713-5p	0.021125375	0.016675622	1.266841763	0.205211876
hsa-miR-5093	0.060554003	0.048101955	1.258867812	0.208078082
hsa-miR-20a-5p	-0.097754236	0.077714367	-1.257865688	0.208440335
hsa-miR-122-5p	0.03566249	0.02841643	1.254995449	0.209480412
hsa-miR-6756-5p	0.076320581	0.060887997	1.253458557	0.210038872
hsa-miR-22-5p	-0.065035952	0.052231876	-1.245139106	0.213080621
hsa-miR-6715b-3p	-0.088621389	0.071555539	-1.238497968	0.215531475
hsa-miR-4646-3p	-0.043337505	0.035052794	-1.236349524	0.21632867
hsa-miR-6797-3p	0.024436227	0.019775413	1.23568734	0.216574805
hsa-miR-1247-5p	0.076132859	0.061805844	1.231806808	0.21802126
hsa-miR-362-5p	-0.050346647	0.040971354	-1.228825578	0.219137209
hsa-miR-374c-5p	0.082728407	0.067352095	1.228297452	0.219335327
hsa-miR-21-3p	-0.062686696	0.051078956	-1.227250913	0.219728299
hsa-miR-6877-5p	-0.098981745	0.080897314	-1.22354797	0.221122797
hsa-miR-590-5p	-0.049739034	0.040772163	-1.219926292	0.222492818
hsa-miR-376a-3p	-0.035768781	0.029330294	-1.219516601	0.222648179
hsa-miR-375	0.03200471	0.026449201	1.210044502	0.226261817
hsa-miR-4319	-0.073868565	0.061066401	-1.209643325	0.226415786
hsa-miR-210-5p	0.109926424	0.091246339	1.204721466	0.228310846
hsa-miR-556-3p	-0.051841575	0.043195701	-1.200155889	0.230078803
hsa-miR-99a-5p	0.078845995	0.065740385	1.19935402	0.230390318
hsa-miR-4290	0.055662278	0.046557984	1.195547421	0.23187322
hsa-miR-126-3p	0.075701167	0.063507383	1.19200578	0.233258979
hsa-miR-7109-3p	0.034198144	0.028816465	1.186757094	0.235323447
hsa-miR-1207-5p	0.074842657	0.063176724	1.18465556	0.23615366
hsa-miR-6862-3p	0.061610308	0.052018178	1.184399579	0.236254927
hsa-miR-6809-3p	0.066298415	0.056055291	1.182732508	0.236915176
hsa-miR-920	-0.064123477	0.054352172	-1.179777651	0.238088661
hsa-miR-3648	0.070222737	0.059556255	1.179099258	0.238358654
hsa-miR-1229-3p	0.040218413	0.034404503	1.168986899	0.24240891
hsa-miR-2861	0.049517302	0.042423093	1.167225187	0.243119442
hsa-miR-937-3p	0.096567438	0.083003272	1.163417246	0.244660256
hsa-miR-194-5p	0.052888158	0.045555484	1.160961372	0.245657609
hsa-miR-769-5p	-0.041888819	0.036141739	-1.159015049	0.246450051
hsa-miR-6780b-5p	0.053540783	0.046200489	1.158879145	0.246505451
hsa-miR-6825-3p	0.061469115	0.053893658	1.140563051	0.254051801
hsa-miR-3157-5p	-0.093479595	0.082848024	-1.12832618	0.259182191
hsa-miR-152-3p	-0.055226483	0.049315949	-1.119850346	0.262777541
hsa-let-7g-5p	-0.09468737	0.084646021	-1.118627525	0.263299076
hsa-miR-4673	-0.02101485	0.018907872	-1.111433877	0.266381637
hsa-miR-4681	-0.04585136	0.04157903	-1.102752048	0.270134857
hsa-let-7f-5p	-0.066742626	0.060683299	-1.099851652	0.271396763
hsa-miR-299-3p	-0.0433164	0.039397136	-1.099480949	0.271558339
hsa-miR-4309	-0.097839299	0.08923004	-1.096483874	0.272867077
hsa-miR-648	-0.099383924	0.091470506	-1.086513333	0.277251946
hsa-miR-6775-5p	0.058741976	0.054152668	1.084747585	0.278033466
hsa-miR-125b-5p	0.067109991	0.062148265	1.079836914	0.28021481
hsa-miR-4481	0.051155168	0.047519618	1.076506316	0.281700877
hsa-miR-3620-3p	0.05121358	0.047694978	1.073773006	0.282924431
hsa-miR-6785-3p	0.110829878	0.103588481	1.069905432	0.284661878
hsa-miR-193b-3p	0.057580323	0.053908239	1.068117309	0.285467599
hsa-miR-625-5p	-0.039279128	0.037089023	-1.059049948	0.289577033
hsa-miR-181d-5p	-0.037802526	0.035734353	-1.057876311	0.290111836
hsa-miR-4270	0.062519519	0.05923058	1.055527718	0.291184039
hsa-miR-3667-3p	0.028869331	0.027631692	1.044790576	0.296119771
hsa-miR-6870-3p	0.045535201	0.043807896	1.039429082	0.298605224
hsa-miR-16-5p	-0.062109068	0.059982149	-1.035459208	0.300454507
hsa-miR-141-3p	0.067633997	0.065675826	1.029815706	0.303096526
hsa-miR-6769b-3p	0.113013339	0.110609539	1.021732301	0.306907619
hsa-miR-2116-3p	0.084967428	0.083331593	1.019630437	0.307903764
hsa-miR-381-3p	-0.047897953	0.047283628	-1.012992342	0.311063819
hsa-miR-133a-5p	-0.069701094	0.06886971	-1.012071833	0.311503709
hsa-miR-92a-3p	-0.064238196	0.06348777	-1.011820021	0.311624116
hsa-miR-93-3p	-0.026599114	0.026334948	-1.010031022	0.312480428
hsa-miR-4640-3p	0.039228761	0.039072774	1.003992223	0.315382362
hsa-miR-30a-3p	0.049392993	0.049425959	0.999333038	0.317633386
hsa-miR-654-5p	0.052347674	0.052549059	0.996167683	0.319168678
hsa-miR-4753-3p	0.036732732	0.037055597	0.991287004	0.321545457
hsa-miR-4676-3p	0.036520398	0.036951693	0.988328147	0.322991965
hsa-miR-378g	0.075575838	0.076669675	0.985733131	0.324264087
hsa-miR-140-5p	-0.051908871	0.052752164	-0.984014061	0.325108599
hsa-miR-6727-5p	0.036370939	0.03706252	0.981340148	0.32642503
hsa-miR-139-5p	0.07780346	0.079346826	0.980549112	0.32681514
hsa-miR-495-3p	-0.025117039	0.025665627	-0.978625589	0.327765011
hsa-miR-23c	0.048208448	0.049282816	0.978199949	0.327975442
hsa-miR-4689	0.033649845	0.034420946	0.977597915	0.328273229
hsa-miR-6771-5p	0.034598976	0.035473204	0.975355262	0.329384067
hsa-miR-6812-5p	0.057767202	0.059362015	0.973134118	0.330486649
hsa-miR-6088	0.056364501	0.05802109	0.971448509	0.331324982
hsa-miR-372-3p	-0.036916035	0.038126666	-0.968247132	0.332920961
hsa-miR-335-5p	-0.041308742	0.042714166	-0.967097016	0.333495537
hsa-miR-3140-5p	0.099003495	0.102758953	0.96345372	0.335319878
hsa-miR-744-5p	-0.019194378	0.020033434	-0.958117212	0.338003657
hsa-miR-361-5p	-0.060082974	0.062759575	-0.957351504	0.338389867
hsa-miR-8052	0.032022005	0.033654235	0.951500007	0.341350615
hsa-miR-6795-3p	0.092903919	0.097671356	0.951188996	0.341508443
hsa-miR-3652	0.030521692	0.032139323	0.949668164	0.342280891
hsa-miR-3912-3p	0.081854614	0.086273749	0.948777761	0.342733655
hsa-miR-30a-5p	0.096123999	0.101569377	0.946387597	0.343950929
hsa-miR-497-3p	-0.075167973	0.081524091	-0.922033869	0.356510909
hsa-miR-4732-3p	0.038598519	0.041878138	0.921686609	0.356692067
hsa-miR-6800-5p	0.035535154	0.038705952	0.918079856	0.35857706
hsa-miR-454-3p	-0.042863738	0.046760104	-0.916673287	0.359313868
hsa-miR-4459	0.065003977	0.071025756	0.915216958	0.360077744
hsa-miR-6813-3p	0.089460259	0.098086732	0.912052599	0.361741029
hsa-miR-660-5p	-0.04716161	0.051858845	-0.909422686	0.363127051
hsa-miR-4725-3p	-0.029940711	0.033090248	-0.904819794	0.365560864
hsa-miR-6880-5p	0.055998562	0.062137086	0.901209982	0.367476684
hsa-miR-4790-5p	-0.026411903	0.029339755	-0.900208695	0.3680092
hsa-miR-106b-5p	-0.061877623	0.068855173	-0.898663385	0.368831986
hsa-miR-6804-3p	-0.073504458	0.081964319	-0.896786047	0.369833095
hsa-miR-605-3p	0.035854793	0.040133361	0.893391226	0.3716477
hsa-miR-1275	0.051734215	0.058033423	0.891455527	0.37268484
hsa-miR-92b-3p	-0.059608872	0.068204815	-0.873968686	0.382135307
hsa-miR-566	-0.043425242	0.049728906	-0.873239434	0.382532585
hsa-miR-4463	0.052681295	0.060351357	0.872909873	0.382712204
hsa-miR-4646-5p	0.046797535	0.053893821	0.868328392	0.385214583
hsa-miR-7111-5p	0.044259285	0.051269457	0.863268064	0.387990099
hsa-miR-6887-3p	0.046958322	0.054405527	0.863116743	0.388073283
hsa-miR-6769a-5p	-0.08119212	0.094087318	-0.862944355	0.388168062
hsa-miR-324-3p	-0.054920352	0.063898563	-0.859492747	0.39006872
hsa-miR-6723-5p	-0.025172308	0.02939274	-0.856412433	0.39176969
hsa-miR-144-3p	0.037520648	0.043843545	0.855784993	0.392116718
hsa-miR-6886-3p	0.029021254	0.034508671	0.840984405	0.400356671
hsa-miR-1909-3p	0.023787491	0.028296845	0.840641086	0.400549034
hsa-miR-6510-3p	0.027509359	0.032856905	0.837247418	0.402453509
hsa-miR-4322	0.023256417	0.027784395	0.837031613	0.402574798
hsa-miR-548az-5p	-0.028511512	0.034190794	-0.833894405	0.40434049
hsa-miR-93-5p	-0.048612139	0.058378513	-0.832706016	0.405010551
hsa-miR-4690-5p	0.051398516	0.061804581	0.831629549	0.405618078
hsa-miR-532-5p	-0.039738851	0.048096199	-0.826236845	0.408669751
hsa-miR-1234-3p	0.077346739	0.093951404	0.82326326	0.410358302
hsa-miR-3687	0.045400708	0.055263018	0.82153871	0.411339484
hsa-miR-4800-5p	-0.04710303	0.057524929	-0.818828125	0.412884482
hsa-miR-1287-5p	0.026958101	0.033140001	0.813461092	0.415953745
hsa-miR-2392	0.033225004	0.04103293	0.809715626	0.418103635
hsa-miR-4449	0.039507023	0.049078397	0.804977861	0.420832455
hsa-miR-1343-5p	0.016011904	0.019914322	0.80403961	0.421374099
hsa-miR-1273g-5p	-0.032484324	0.040435317	-0.803365154	0.421763709
hsa-miR-548ak	0.065572932	0.081832302	0.801308655	0.422952982
hsa-miR-3135a	-0.042786664	0.053457201	-0.800391041	0.42348427
hsa-miR-4707-3p	0.053469705	0.067073432	0.797181592	0.425345575
hsa-miR-6827-3p	0.040066044	0.050407459	0.794843546	0.426704517
hsa-miR-6782-5p	-0.025728996	0.03241788	-0.793666843	0.427389408
hsa-miR-6716-3p	0.049407201	0.062707019	0.787905439	0.430752019
hsa-miR-6511a-5p	0.065203929	0.082856167	0.786953234	0.431309243
hsa-miR-4721	0.031563812	0.040116711	0.786799595	0.43139919
hsa-miR-548h-5p	0.021094545	0.026908012	0.783950318	0.433069263
hsa-miR-548b-5p	-0.021000966	0.026805289	-0.783463491	0.433354985
hsa-miR-10a-5p	0.045178705	0.057723677	0.782671982	0.433819759
hsa-miR-22-3p	-0.023717068	0.030327077	-0.782042675	0.434189494
hsa-miR-3127-3p	-0.036522638	0.04707634	-0.775817292	0.437856872
hsa-miR-3940-5p	0.033024278	0.042599279	0.775230896	0.438203235
hsa-miR-181a2-3p	-0.026066134	0.033967659	-0.767380918	0.44285507
hsa-miR-3169	-0.030313892	0.039729505	-0.763007039	0.445459198
hsa-miR-4688	0.024015612	0.031616154	0.759599401	0.447494077
hsa-miR-6803-5p	0.043135686	0.056830513	0.759023345	0.447838592
hsa-miR-6778-5p	0.060431673	0.079796267	0.757324561	0.44885544
hsa-let-7e-5p	-0.045210545	0.059815401	-0.755834525	0.449748414
hsa-miR-4793-5p	-0.045532936	0.060389042	-0.753993354	0.450853212
hsa-miR-449b-3p	0.013275837	0.01770821	0.749699554	0.453435676
hsa-miR-197-3p	-0.051089295	0.069203545	-0.738246796	0.460364491
hsa-miR-6816-3p	0.043152146	0.059360728	0.726947725	0.46725798
hsa-miR-6769a-3p	-0.023244293	0.032062382	-0.72497087	0.468469901
hsa-miR-6738-5p	0.034461732	0.047582753	0.72424839	0.468913256
hsa-miR-4522	-0.032590462	0.045087083	-0.722833684	0.46978207
hsa-miR-7106-5p	0.026424066	0.036807351	0.717901872	0.472817794
hsa-miR-129-5p	-0.031211701	0.043489961	-0.717676002	0.472957084
hsa-miR-211-3p	-0.030373136	0.042479084	-0.715013914	0.474600445
hsa-miR-1307-5p	-0.038713723	0.05447739	-0.71063836	0.477308365
hsa-miR-572	-0.045480347	0.064083143	-0.709708438	0.477884958
hsa-miR-6799-5p	-0.042022749	0.05955031	-0.705668013	0.480394617
hsa-miR-6069	-0.026178061	0.037511363	-0.697870182	0.485258383
hsa-miR-339-3p	-0.021219366	0.030487673	-0.695998227	0.48642994
hsa-miR-200a-5p	0.029464099	0.042447205	0.694135208	0.487597421
hsa-miR-765	0.032044074	0.046719584	0.685880969	0.492788172
hsa-miR-6872-3p	0.024790572	0.036411687	0.680841079	0.495972054
hsa-miR-649	-0.016181188	0.02390921	-0.676776356	0.498547862
hsa-miR-6836-5p	0.036944596	0.054656278	0.675944239	0.499076049
hsa-miR-4512	-0.025304207	0.037545122	-0.673967887	0.50033173
hsa-miR-6794-3p	0.06895926	0.102634331	0.67189272	0.501651995
hsa-miR-6852-5p	-0.044991424	0.067418634	-0.667344055	0.504552392
hsa-miR-6511a-3p	0.025516931	0.038310265	0.666059897	0.505372816
hsa-miR-584-5p	-0.016657556	0.025069882	-0.66444494	0.506405578
hsa-miR-378e	-0.041678692	0.062812161	-0.663544939	0.506981608
hsa-miR-4784	-0.040077951	0.060820523	-0.658954391	0.509925057
hsa-miR-4723-3p	0.040208447	0.061077697	0.658316352	0.510334872
hsa-miR-6731-3p	0.043813928	0.066891701	0.654997966	0.512469064
hsa-miR-29a-3p	0.051395649	0.078566283	0.654169287	0.513002747
hsa-miR-363-3p	-0.041113578	0.063011365	-0.652478772	0.514092363
hsa-miR-1247-3p	0.033362397	0.051426292	0.648742026	0.516505136
hsa-miR-3155b	-0.049544886	0.076910464	-0.644189139	0.519452793
hsa-miR-4726-5p	0.037232991	0.057935605	0.642661643	0.520443675
hsa-miR-4436a	0.042466896	0.066387886	0.639678391	0.522381707
hsa-miR-1254	-0.034879817	0.054558251	-0.63931332	0.522619125
hsa-miR-4728-5p	0.025082643	0.039453624	0.635750046	0.524939351
hsa-miR-146b-5p	-0.058368432	0.092176199	-0.633226721	0.526585599
hsa-miR-30c-5p	-0.051004203	0.080716846	-0.63189043	0.527458478
hsa-miR-548j-3p	0.044419595	0.070470668	0.63032742	0.528480386
hsa-miR-196b-3p	0.033803979	0.053692913	0.629579918	0.528969466
hsa-miR-1225-5p	0.071461762	0.115135599	0.620674777	0.534813629
hsa-miR-2116-5p	0.04941023	0.07964072	0.620414158	0.534985153
hsa-miR-23b-3p	-0.039050227	0.063330775	-0.616607434	0.53749369
hsa-miR-6746-5p	0.028026457	0.045521019	0.615681677	0.538104633
hsa-miR-25-3p	-0.036552548	0.059786627	-0.611383339	0.54094583
hsa-miR-361-3p	-0.016472437	0.026970091	-0.610766817	0.541353964
hsa-miR-6819-5p	0.024222211	0.039717836	0.609857288	0.541956348
hsa-miR-378d	0.034111118	0.056051282	0.608569805	0.542809624
hsa-miR-4461	-0.013195947	0.021712748	-0.607751151	0.543352532
hsa-miR-4257	0.048426462	0.08011838	0.604436361	0.545553568
hsa-miR-5684	-0.015354363	0.025427662	-0.603844858	0.545946793
hsa-miR-6760-3p	0.049688331	0.082296956	0.603768762	0.545997391
hsa-miR-4539	0.034689624	0.057735464	0.600837369	0.547948312
hsa-miR-3667-5p	0.032390376	0.05391483	0.600769316	0.547993644
hsa-let-7a-5p	-0.039155708	0.065383664	-0.598860721	0.549265767
hsa-miR-451a	0.017038409	0.028486908	0.598113669	0.54976409
hsa-miR-6085	0.02620574	0.043906119	0.596858504	0.550601854
hsa-miR-134-5p	-0.016330121	0.027618493	-0.591274864	0.554336268
hsa-miR-4291	-0.042647226	0.07219222	-0.590745461	0.554690983
hsa-miR-6767-3p	-0.024157121	0.040953533	-0.589866594	0.555280092
hsa-miR-7978	-0.027147913	0.046352604	-0.585682581	0.558088842
hsa-miR-1914-5p	0.033152824	0.057524968	0.576320595	0.564398505
hsa-miR-6784-5p	0.029447635	0.051845767	0.567985336	0.570044925
hsa-miR-4442	-0.015190495	0.026818863	-0.566410854	0.571114518
hsa-miR-4534	0.043894279	0.077547819	0.566028552	0.571374372
hsa-miR-1296-3p	0.020220077	0.035860631	0.563851695	0.572855067
hsa-miR-532-3p	-0.019834709	0.035271484	-0.562344059	0.573881625
hsa-miR-1306-5p	-0.048931869	0.087374411	-0.560025167	0.575462271
hsa-miR-3197	-0.011014319	0.019674094	-0.559838704	0.575589461
hsa-miR-548d-5p	-0.025310902	0.045291057	-0.558849877	0.57626418
hsa-miR-4478	0.03453413	0.061833073	0.558505799	0.576499046
hsa-miR-4519	0.022025347	0.039503918	0.557548412	0.577152792
hsa-miR-6791-5p	0.013323486	0.023899056	0.557490073	0.57719264
hsa-miR-6781-5p	0.028532924	0.05127305	0.556489708	0.577876128
hsa-miR-3152-5p	-0.032122138	0.057829344	-0.555464342	0.578577093
hsa-miR-299-5p	0.020221059	0.037337892	0.541569382	0.588115189
hsa-miR-1273a	-0.01862911	0.034429224	-0.541084223	0.588449532
hsa-miR-6722-5p	0.017156057	0.031777039	0.539888467	0.589273952
hsa-miR-26a-5p	-0.028567535	0.052947262	-0.539546963	0.589509501
hsa-miR-378f	0.037594334	0.071218187	0.527875469	0.597585772
hsa-miR-3689d	-0.035599525	0.068054729	-0.523101411	0.600903683
hsa-let-7b-5p	0.041759768	0.08018257	0.520808552	0.602500145
hsa-miR-548ay-5p	-0.025898817	0.049899693	-0.519017555	0.603748499
hsa-miR-34a-5p	-0.022463805	0.04338691	-0.517755351	0.604628974
hsa-miR-1291	0.015360144	0.029749597	0.516314351	0.605634875
hsa-miR-101-3p	0.0306865	0.060089538	0.510679575	0.609575445
hsa-miR-1304-3p	-0.035225922	0.069568084	-0.506351759	0.612609734
hsa-miR-187-5p	0.046005738	0.092736786	0.496089417	0.619831325
hsa-miR-1299	-0.023387768	0.04716809	-0.495838774	0.620008166
hsa-miR-1255b2-3p	-0.021289194	0.043022679	-0.494836555	0.620715499
hsa-miR-126-5p	0.024057526	0.048630673	0.494698601	0.620812889
hsa-miR-2115-3p	-0.04590668	0.093220604	-0.492452073	0.622399795
hsa-miR-33b-5p	-0.043315273	0.088099362	-0.491663867	0.622956986
hsa-miR-1228-3p	-0.031114796	0.063297242	-0.491566375	0.623025919
hsa-miR-1303	-0.023058663	0.047077846	-0.489798602	0.62427642
hsa-miR-3613-5p	0.018661698	0.038122334	0.489521385	0.624472618
hsa-miR-1322	0.024611713	0.050405944	0.488270066	0.625358561
hsa-miR-4502	-0.01303471	0.02689833	-0.484591773	0.627965951
hsa-miR-4699-5p	-0.021220412	0.044653233	-0.475226787	0.634625336
hsa-miR-30e-3p	-0.047842307	0.10137734	-0.471923085	0.63698169
hsa-miR-4426	-0.014935445	0.032037423	-0.466187459	0.641081325
hsa-miR-6774-3p	0.018470572	0.039964045	0.462179747	0.643952426
hsa-miR-6794-5p	0.05474633	0.119892873	0.456627059	0.647939127
hsa-miR-6821-3p	0.021493855	0.047722108	0.450396174	0.652424803
hsa-miR-324-5p	0.014647774	0.033170467	0.44159083	0.658785321
hsa-miR-874-3p	-0.036421158	0.083283058	-0.437317731	0.661880938
hsa-miR-1539	0.013145909	0.030111856	0.436569214	0.662423794
hsa-miR-4746-5p	-0.02292822	0.052567439	-0.436167722	0.662715045
hsa-miR-125a-5p	0.032943765	0.07607271	0.43305628	0.664973883
hsa-miR-6500-3p	0.011514899	0.026594085	0.432987238	0.665024042
hsa-miR-29c-5p	-0.018448531	0.042723969	-0.431807522	0.665881312
hsa-miR-6852-3p	-0.020132137	0.047164619	-0.426848284	0.669489836
hsa-miR-71-3p	-0.017551131	0.042006976	-0.417814675	0.676082621
hsa-miR-181b-5p	-0.024696538	0.05914113	-0.417586503	0.676249467
hsa-miR-1233-3p	0.022700489	0.054517866	0.416386237	0.677127398
hsa-miR-4758-5p	0.02373945	0.057356511	0.413892852	0.678952579
hsa-miR-7150	-0.02797589	0.069017597	-0.405344314	0.685224437
hsa-miR-6851-3p	0.012914036	0.032175308	0.401364785	0.688151572
hsa-miR-6086	0.010787458	0.027039429	0.398952873	0.689927929
hsa-miR-186-3p	-0.026831811	0.067808724	-0.395698511	0.692327454
hsa-miR-4667-3p	0.019221366	0.048666338	0.39496224	0.692870756
hsa-miR-320b	0.020762772	0.053019621	0.391605438	0.695349769
hsa-miR-1307-3p	-0.019090345	0.048954774	-0.389958801	0.696567012
hsa-miR-195-5p	0.025321688	0.065144962	0.388697561	0.697499887
hsa-miR-7845-5p	0.018467596	0.047716065	0.387030999	0.698733259
hsa-miR-4700-5p	-0.014867698	0.038617595	-0.384998019	0.700238883
hsa-miR-204-3p	-0.036307132	0.094352207	-0.384804266	0.700382438
hsa-miR-425-3p	-0.015988219	0.041574102	-0.38457161	0.700554831
hsa-miR-30d-5p	-0.036496044	0.095665031	-0.381498275	0.702833551
hsa-miR-6768-5p	0.015443247	0.040778702	0.378708632	0.704904243
hsa-miR-3674	-0.017075087	0.045137088	-0.378293947	0.705212242
hsa-miR-3714	0.018769956	0.050051215	0.375014998	0.707649312
hsa-miR-4507	0.014943567	0.040088217	0.372767068	0.709321815
hsa-miR-2276-3p	0.014985397	0.040344739	0.371433738	0.7103145
hsa-miR-4535	0.02797623	0.075371879	0.37117596	0.710506477
hsa-miR-561-5p	0.028478757	0.077442049	0.367742817	0.713065011
hsa-miR-320d	-0.019506127	0.053211025	-0.366580552	0.713931917
hsa-miR-6870-5p	-0.015505909	0.042782309	-0.362437392	0.717025202
hsa-miR-4484	0.014332119	0.039719955	0.360829184	0.718227145
hsa-miR-548e-5p	0.017725043	0.049320432	0.359385384	0.719306807
hsa-miR-4727-5p	-0.011242165	0.032134279	-0.349849599	0.726451573
hsa-miR-6765-5p	0.023286663	0.06732643	0.345876996	0.729435157
hsa-miR-4790-3p	-0.021240155	0.0616244	-0.34467119	0.73034158
hsa-miR-3613-3p	-0.008469251	0.025140929	-0.336871053	0.736214107
hsa-miR-935	-0.014796777	0.044103104	-0.3355042	0.737244777
hsa-miR-6789-5p	-0.019019118	0.05694345	-0.334000099	0.738379484
hsa-miR-670-3p	-0.026542161	0.080222791	-0.330855619	0.740753546
hsa-miR-548ay-3p	-0.012746877	0.039035772	-0.326543474	0.744013203
hsa-miR-205-5p	-0.007902424	0.024462141	-0.323047119	0.746659558
hsa-miR-6796-3p	-0.01814794	0.056614773	-0.320551317	0.748550436
hsa-miR-4713-3p	0.012827926	0.040798188	0.314423914	0.753199096
hsa-miR-6787-5p	-0.009147763	0.029162423	-0.31368322	0.753761647
hsa-miR-320c	-0.017302599	0.055257785	-0.313125101	0.75418562
hsa-miR-6798-5p	0.010912145	0.034852861	0.3130918	0.754210919
hsa-miR-2110	-0.012317073	0.040319695	-0.305485274	0.759996584
hsa-miR-764	0.017504212	0.057330994	0.305318479	0.760123603
hsa-miR-4433b-5p	0.019226299	0.06386277	0.30105646	0.763371442
hsa-miR-6742-5p	0.025956939	0.086427885	0.300330609	0.763924988
hsa-miR-500b-5p	0.010412681	0.035074344	0.296874586	0.766562259
hsa-miR-6791-3p	0.013429103	0.045240557	0.296837699	0.766590422
hsa-miR-5694	0.020783044	0.071162902	0.292048855	0.770249271
hsa-miR-541-3p	0.015864708	0.054749502	0.289768988	0.771992975
hsa-miR-3140-3p	-0.026458765	0.09172047	-0.288471751	0.772985651
hsa-miR-1269b	-0.008933569	0.03125381	-0.285839353	0.775001166
hsa-miR-130b-3p	-0.01146323	0.040187408	-0.285244322	0.775456966
hsa-let-7c-5p	0.025696955	0.091896119	0.279630473	0.779761025
hsa-miR-6741-5p	-0.011883965	0.042659021	-0.27858036	0.780566887
hsa-miR-4706	0.012723565	0.046320218	0.274687062	0.783556672
hsa-miR-144-5p	0.013171214	0.048311567	0.272630645	0.785137153
hsa-miR-7-5p	0.009275199	0.034314467	0.27029996	0.786929496
hsa-miR-663b	-0.007548956	0.02837045	-0.266085178	0.79017361
hsa-miR-301a-3p	-0.008224664	0.031782666	-0.258778307	0.795806296
hsa-miR-4664-3p	0.016256244	0.064113469	0.253554266	0.799839932
hsa-miR-4798-5p	-0.011990363	0.047351907	-0.25321817	0.800099626
hsa-miR-185-3p	-0.00830233	0.032860516	-0.252653656	0.800535863
hsa-miR-6735-3p	0.009382473	0.03756491	0.249766947	0.802767582
hsa-miR-30b-5p	-0.018791989	0.077545087	-0.242336294	0.808519594
hsa-miR-100-5p	-0.013764183	0.057728307	-0.238430388	0.8115473
hsa-let-7g-3p	0.017017546	0.071526389	0.237919825	0.811943279
hsa-miR-1273c	0.012790436	0.055258214	0.231466695	0.816952257
hsa-miR-3912-5p	-0.020763934	0.089820399	-0.231171697	0.817181417
hsa-miR-548w	0.006513405	0.028296911	0.230180761	0.817951311
hsa-miR-8071	0.013315531	0.058400749	0.228002745	0.819644107
hsa-miR-3184-3p	-0.010395591	0.046063213	-0.225680984	0.821449549
hsa-miR-1231	0.00930148	0.041593312	0.223629217	0.823045827
hsa-miR-143-5p	0.017061673	0.076303173	0.223603709	0.823065677
hsa-miR-1273h-5p	0.008777771	0.039709471	0.221049801	0.825053656
hsa-miR-320e	-0.012667001	0.057693244	-0.219557787	0.826215571
hsa-miR-4279	0.019913046	0.091155382	0.218451678	0.827077205
hsa-miR-574-5p	-0.00894966	0.041322369	-0.216581477	0.828534522
hsa-miR-3937	-0.006594127	0.030686428	-0.214887398	0.82985511
hsa-miR-486-5p	-0.010085624	0.047004339	-0.214567938	0.830104194
hsa-miR-6736-3p	0.014491743	0.069287336	0.209154287	0.834327797
hsa-miR-320a	0.01043826	0.050098102	0.208356393	0.834950702
hsa-miR-6744-3p	-0.004601738	0.022322093	-0.206151716	0.836672403
hsa-miR-29b-3p	-0.015119752	0.075225812	-0.20099154	0.840705189
hsa-miR-3943	-0.01363638	0.067869575	-0.200920372	0.840760838
hsa-miR-185-5p	-0.007367201	0.037096606	-0.19859502	0.84257955
hsa-miR-6861-3p	0.006668761	0.034582424	0.192836713	0.84708685
hsa-miR-4667-5p	-0.013732348	0.075155184	-0.182719906	0.855017796
hsa-miR-345-5p	0.015852078	0.089531049	0.177056768	0.8594638
hsa-miR-574-3p	0.011935856	0.067559843	0.176670873	0.859766921
hsa-miR-1910-5p	-0.007105061	0.040439416	-0.175696419	0.860532449
hsa-miR-192-5p	-0.007492202	0.042996883	-0.174249889	0.861669079
hsa-miR-5196-5p	0.012521726	0.07216425	0.173517031	0.862245042
hsa-miR-4429	-0.008795307	0.054856468	-0.160333092	0.872618693
hsa-miR-766-3p	-0.010490672	0.066242872	-0.1583668	0.874167773
hsa-miR-4306	-0.008191119	0.052972751	-0.154628907	0.87711388
hsa-miR-99b-5p	0.010121384	0.065550273	0.154406431	0.877289284
hsa-miR-6741-3p	-0.008954731	0.058184822	-0.153901495	0.877687406
hsa-miR-6728-3p	0.008510924	0.055461043	0.153457705	0.878037342
hsa-miR-6893-3p	-0.003508534	0.023190296	-0.151293196	0.879744436
hsa-miR-5587-3p	-0.010859371	0.072738497	-0.149293308	0.881322196
hsa-miR-616-3p	-0.005207195	0.034978895	-0.148866764	0.881658767
hsa-miR-1237-3p	0.006014224	0.040745404	0.147604966	0.882654536
hsa-miR-6894-5p	-0.007534414	0.051700394	-0.145732234	0.884132774
hsa-miR-1285-5p	-0.005774098	0.039687885	-0.145487681	0.884325841
hsa-miR-8069	-0.008475444	0.058325805	-0.145312085	0.884464474
hsa-miR-6890-3p	-0.00464126	0.032338344	-0.143521888	0.885878026
hsa-miR-6788-3p	-0.005158509	0.036132456	-0.142766634	0.886474489
hsa-miR-1273e	0.00618388	0.043405373	0.142468072	0.886710297
hsa-miR-662	0.008119096	0.057585277	0.140992561	0.887875819
hsa-miR-1244	-0.005924229	0.04202119	-0.140981946	0.887884205
hsa-miR-146a-3p	0.011418269	0.081173687	0.140664663	0.888134862
hsa-miR-4421	-0.004635939	0.033157732	-0.139814733	0.888806372
hsa-miR-29c-3p	0.011489767	0.082680855	0.13896526	0.889477601
hsa-miR-5585-3p	0.005641012	0.040828202	0.138164596	0.890110335
hsa-miR-217	-0.009041362	0.068962467	-0.131105545	0.895691815
hsa-miR-1225-3p	0.010586485	0.083582781	0.126658686	0.899210546
hsa-miR-26b-5p	-0.006697253	0.053220242	-0.125840339	0.89985831
hsa-miR-1913	-0.010336757	0.082839637	-0.124780327	0.900697462
hsa-miR-6797-5p	-0.004536469	0.036910417	-0.122904836	0.902182456
hsa-miR-422a	0.007387089	0.06244091	0.118305278	0.905825776
hsa-miR-27b-3p	-0.00822933	0.069670647	-0.1181176	0.905974478
hsa-miR-212-3p	-0.011192448	0.097019526	-0.115362839	0.908157532
hsa-miR-27a-3p	-0.005822946	0.051573981	-0.112904725	0.91010609
hsa-miR-937-5p	-0.004942178	0.045962703	-0.107525839	0.914371828
hsa-miR-6891-3p	-0.004687508	0.044336636	-0.105725381	0.915800242
hsa-miR-1538	-0.004378896	0.042925773	-0.102010891	0.91874803
hsa-miR-1909-5p	-0.007565789	0.075484508	-0.100229697	0.92016197
hsa-miR-155-5p	-0.004383746	0.04823797	-0.090877492	0.927589935
hsa-miR-142-5p	0.004270363	0.049483125	0.086299378	0.931228433
hsa-miR-374b-3p	0.006445028	0.076027213	0.084772641	0.932442144
hsa-miR-4530	0.004858381	0.060198476	0.080706039	0.935675734
hsa-miR-4665-5p	0.002151722	0.027201104	0.079104219	0.936949728
hsa-miR-4795-5p	0.005607716	0.07113812	0.078828564	0.937168984
hsa-miR-548ae	0.005114234	0.066852728	0.076500011	0.939021305
hsa-miR-6748-3p	0.003085699	0.040954651	0.075344279	0.939940792
hsa-miR-6729-3p	0.007140182	0.102565137	0.069616068	0.944499247
hsa-miR-4652-5p	-0.002342162	0.034005837	-0.068875299	0.94508888
hsa-miR-342-3p	0.004937539	0.072140599	0.068443273	0.945432776
hsa-miR-6885-5p	0.003029496	0.05359887	0.056521638	0.954926258
hsa-miR-6750-5p	-0.001940807	0.034677297	-0.055967652	0.955367577
hsa-miR-133a-3p	0.001725489	0.036903708	0.046756526	0.962707279
hsa-miR-6761-5p	-0.002031914	0.055001798	-0.036942683	0.970530707
hsa-miR-3689a-3p	0.001038627	0.028930795	0.035900409	0.97136177
hsa-miR-2115-5p	-0.003297979	0.100314161	-0.032876508	0.973773067
hsa-miR-106b-3p	0.001112071	0.03686939	0.030162451	0.975937495
hsa-miR-1273d	0.001170181	0.041377744	0.02828045	0.977438473
hsa-miR-6747-3p	0.001029653	0.036766974	0.02800483	0.977658299
hsa-miR-6762-3p	-0.000918496	0.033958339	-0.027047741	0.978421656
hsa-miR-2276-5p	0.000997204	0.03992203	0.024978789	0.980071882
hsa-miR-6869-5p	-0.00149404	0.061201407	-0.024411864	0.980524085
hsa-miR-640	-0.001641678	0.089173773	-0.018409877	0.985311873
hsa-miR-502-5p	0.000749254	0.045636268	0.016417959	0.986900953
hsa-miR-6501-5p	0.000549086	0.039556147	0.01388118	0.988924777
hsa-miR-6849-3p	0.000259084	0.032442566	0.007985921	0.993628225
hsa-miR-4267	0.000272954	0.034866685	0.007828514	0.993753814
hsa-miR-181a-5p	-0.000522502	0.068234733	-0.007657413	0.993890328
hsa-miR-6877-3p	-1.37E-05	0.072288574	-0.000190181	0.999848257
