# Supplementary material for: Plasma circulating microRNAs and symptoms of depression: Results from a population‐based study
Source: Psychiatry Clin Neurosci. 2025 Jul 14;79(10):636–44. doi: 10.1111/pcn.13869 (PMC12498121; doi:10.1111/pcn.13869)
Supplement: Supplementary file 2 — Data S2. Supporting information. [file PCN-79-636-s002.csv]

miRNA	TargetGene
hsa-miR-31-5p	LATS2
hsa-miR-31-5p	DMD
hsa-miR-31-5p	HIF1AN
hsa-miR-31-5p	SATB2
hsa-miR-193a-3p	CCND1
hsa-miR-4486	NF2
hsa-miR-4505	NF2
hsa-miR-4632-5p	RGMB
hsa-miR-31-5p	FOXD4
hsa-miR-31-5p	FOXD4L5
hsa-miR-4632-5p	AGO1
hsa-miR-31-5p	FOXD4L1
hsa-miR-149-3p	RAD51B
hsa-miR-6873-3p	ARL15
hsa-miR-149-3p	MYH14
hsa-miR-149-3p	HOXC4
hsa-miR-149-3p	PRR12
hsa-miR-149-3p	SAMD10
hsa-miR-149-3p	SLC35F6
hsa-miR-149-3p	VPS37C
hsa-miR-149-3p	RFT1
hsa-miR-149-3p	SREBF2
hsa-miR-149-3p	NOVA2
hsa-miR-149-3p	NGFR
hsa-miR-6824-5p	NAA50
hsa-miR-149-3p	MINK1
hsa-miR-149-3p	MAVS
hsa-miR-149-3p	KHSRP
hsa-miR-1202	CTNND1
hsa-miR-4728-3p	CACNA2D3
hsa-miR-149-3p	NAV2
hsa-miR-149-3p	MGAT5B
hsa-miR-149-3p	PARP11
hsa-miR-3180-3p	DPF1
hsa-miR-3180	DPF1
hsa-miR-149-3p	NCOR2
hsa-miR-149-3p	C20orf96
hsa-miR-149-3p	ANKRD45
hsa-miR-149-3p	SYNGR1
hsa-miR-149-3p	SLITRK5
hsa-miR-149-3p	SCAMP4
hsa-miR-149-3p	ATP2A3
hsa-miR-149-3p	TMEM63C
hsa-miR-4505	TMEM63C
hsa-miR-149-3p	PKNOX2
hsa-miR-149-3p	MNT
hsa-miR-149-3p	PHYHIP
hsa-miR-149-3p	NFIX
hsa-miR-149-3p	NFIC
hsa-miR-149-3p	MEX3A
hsa-miR-193a-3p	LAMC1
hsa-miR-149-3p	IFFO2
hsa-miR-193a-3p	RGMA
hsa-miR-193a-3p	INO80D
hsa-miR-193a-3p	LYRM2
hsa-miR-193a-3p	ABI2
hsa-miR-3180	ZNF385A
hsa-miR-3180-3p	ZNF385A
hsa-miR-193a-3p	ZMAT3
hsa-miR-193a-3p	MSANTD2
hsa-miR-149-3p	MKNK2
hsa-miR-193a-3p	KRAS
hsa-miR-6809-5p	FLOT1
hsa-miR-6810-3p	MIER3
hsa-miR-6810-3p	GIGYF1
hsa-miR-1202	ACTG1
hsa-miR-6873-3p	ZNF701
hsa-miR-6873-3p	ZNF90
hsa-miR-6873-3p	GPATCH11
hsa-miR-31-5p	PARP1
hsa-miR-6511b-3p	ZNF781
hsa-miR-6810-3p	ZNF268
hsa-miR-6873-3p	TMCO1
hsa-miR-6873-3p	LSAMP
hsa-miR-6873-3p	IL5RA
hsa-miR-6873-3p	SNRK
hsa-miR-877-3p	SCML2
hsa-miR-4632-5p	PUM2
hsa-miR-4632-5p	N4BP1
hsa-miR-6873-3p	SH3PXD2A
hsa-miR-6873-3p	MC2R
hsa-miR-6873-3p	FRMD3
hsa-miR-6873-3p	ZNF439
hsa-miR-6873-3p	ZNF117
hsa-miR-31-5p	ZIK1
hsa-miR-31-5p	SYDE2
hsa-miR-4728-3p	PTBP3
hsa-miR-4505	ARHGDIA
hsa-miR-6873-3p	ZNF415
hsa-miR-6873-3p	ZNF468
hsa-miR-149-3p	PLAGL2
hsa-miR-6873-3p	ZNF611
hsa-miR-193a-3p	IGFBP5
hsa-miR-5006-5p	CBS
hsa-miR-5006-5p	TMC5
hsa-miR-1908-5p	AP5Z1
hsa-miR-149-3p	IQSEC3
hsa-miR-149-3p	RAB11B
hsa-miR-6873-3p	ARF6
hsa-miR-6873-3p	RREB1
hsa-miR-6873-3p	ACSM2A
hsa-miR-6873-3p	GRAMD1B
hsa-miR-6873-3p	CD300E
hsa-miR-6873-3p	TNS1
hsa-miR-6873-3p	ADPRH
hsa-miR-6873-3p	EMX2
hsa-miR-6873-3p	ZNF557
hsa-miR-6873-3p	ASAH2B
hsa-miR-6873-3p	PAGR1
hsa-miR-6873-3p	PLA2G7
hsa-miR-6873-3p	MDM2
hsa-miR-6873-3p	GK5
hsa-miR-6873-3p	WSCD2
hsa-miR-6873-3p	PLEKHA6
hsa-miR-6873-3p	PARD3B
hsa-miR-6873-3p	ZDHHC22
hsa-miR-6873-3p	DPF3
hsa-miR-6873-3p	SLC9A3R2
hsa-miR-6873-3p	AGPAT1
hsa-miR-6873-3p	SIGLEC15
hsa-miR-6873-3p	SHOX
hsa-miR-6873-3p	CALHM5
hsa-miR-6873-3p	PRDM10
hsa-miR-6873-3p	CCL16
hsa-miR-6873-3p	STAT5A
hsa-miR-6873-3p	SPRY3
hsa-miR-6873-3p	SH3TC2
hsa-miR-6873-3p	PROM1
hsa-miR-6873-3p	PITPNM3
hsa-miR-6873-3p	PGM2L1
hsa-miR-6873-3p	PDGFA
hsa-miR-5006-5p	PAK5
hsa-miR-1202	PAK5
hsa-miR-6873-3p	NLGN4X
hsa-miR-6873-3p	NEURL1B
hsa-miR-6873-3p	GRID1
hsa-miR-6873-3p	FBXL16
hsa-miR-6873-3p	ELAVL3
hsa-miR-6873-3p	CADM2
hsa-miR-6845-5p	BCL9L
hsa-miR-6873-3p	NRN1
hsa-miR-6873-3p	ANTXR2
hsa-miR-6873-3p	STK17A
hsa-miR-6873-3p	CACNG8
hsa-miR-6873-3p	ZDHHC9
hsa-miR-149-3p	PDE7A
hsa-miR-6873-3p	KCNK6
hsa-miR-6873-3p	GDAP1L1
hsa-miR-149-3p	RBMS2
hsa-miR-6873-3p	PLCL1
hsa-miR-6873-3p	SLC5A12
hsa-miR-6873-3p	CD86
hsa-miR-877-3p	PTGFRN
hsa-miR-6873-3p	SCN2B
hsa-miR-6873-3p	USP32
hsa-miR-6873-3p	SPOP
hsa-miR-6873-3p	ASCL1
hsa-miR-4486	INMT
hsa-miR-6873-3p	ZDHHC21
hsa-miR-149-3p	PRICKLE1
hsa-miR-877-3p	PAQR8
hsa-miR-877-3p	NEK9
hsa-miR-6873-3p	LPP
hsa-miR-877-3p	EIF2B2
hsa-miR-149-3p	CAPZB
hsa-miR-6873-3p	BBX
hsa-miR-6873-3p	ATXN1
hsa-miR-4505	PAK4
hsa-miR-149-3p	TMTC1
hsa-miR-6873-3p	LZIC
hsa-miR-149-3p	DESI1
hsa-miR-149-3p	GGCX
hsa-miR-149-3p	RNF24
hsa-miR-6873-3p	MYORG
hsa-miR-149-3p	IKZF3
hsa-miR-193a-3p	SLC10A6
hsa-miR-6873-3p	ZNF594
hsa-miR-149-3p	TMEM120B
hsa-miR-149-3p	PNMA2
hsa-miR-6873-3p	ZNF208
hsa-miR-149-3p	PIGR
hsa-miR-6846-3p	SETD1A
hsa-miR-6809-5p	TMEM248
hsa-miR-4505	MNT
hsa-miR-6810-3p	BTG1
hsa-miR-4505	TMEM184A
hsa-miR-149-3p	STK35
hsa-miR-877-3p	BCL2L13
hsa-miR-6873-3p	PPP6R1
hsa-miR-1202	ZBTB43
hsa-miR-6873-3p	LGSN
hsa-miR-6809-5p	MCMBP
hsa-miR-5006-5p	CAMKV
hsa-miR-193a-3p	YWHAZ
hsa-miR-193a-3p	WDR82
hsa-miR-193a-3p	SRSF2
hsa-miR-193a-3p	ERBB4
hsa-miR-31-5p	SLC1A2
hsa-miR-149-3p	ADGRL1
hsa-miR-149-3p	AHDC1
hsa-miR-149-3p	ANKRD52
hsa-miR-149-3p	BCL2L1
hsa-miR-149-3p	BICDL1
hsa-miR-149-3p	CBX6
hsa-miR-149-3p	CDKN1A
hsa-miR-149-3p	DUSP4
hsa-miR-149-3p	ELFN2
hsa-miR-149-3p	FURIN
hsa-miR-149-3p	KLC2
hsa-miR-149-3p	NACC1
hsa-miR-149-3p	NECTIN1
hsa-miR-149-3p	NPTXR
hsa-miR-149-3p	NTSR1
hsa-miR-149-3p	PNPLA2
hsa-miR-149-3p	PPP1R9B
hsa-miR-149-3p	SPRY4
hsa-miR-149-3p	STX1A
hsa-miR-149-3p	SUSD6
hsa-miR-149-3p	TGFBR3L
hsa-miR-149-3p	TSKU
hsa-miR-149-3p	TTYH3
hsa-miR-31-5p	VPS26B
hsa-miR-4505	CBX6
hsa-miR-4505	CSK
hsa-miR-4505	ECE1
hsa-miR-4505	FSCN1
hsa-miR-4505	NECTIN1
hsa-miR-6809-5p	CLDND1
hsa-miR-6809-5p	EFNB1
hsa-miR-6809-5p	RBPJ
hsa-miR-6845-5p	GRAMD1B
hsa-miR-877-3p	ALDOA
hsa-miR-149-3p	FOXK1
hsa-miR-149-3p	FOXP4
hsa-miR-149-3p	IGSF8
hsa-miR-149-3p	IRGQ
hsa-miR-149-3p	MORC4
hsa-miR-149-3p	RAB5B
hsa-miR-149-3p	SENP5
hsa-miR-31-5p	MAGEA12
hsa-miR-4505	KDM6B
hsa-miR-4505	NEURL1
hsa-miR-5006-5p	COTL1
hsa-miR-6809-5p	PLAGL2
hsa-miR-6824-5p	PIP4P1
hsa-miR-877-3p	PPP1R11
hsa-miR-145-5p	BNIP3
hsa-miR-145-5p	KLF5
hsa-miR-145-5p	MYO6
hsa-miR-145-5p	YES1
hsa-miR-145-5p	CBFB
hsa-miR-145-5p	PPP3CA
hsa-miR-199a-3p	MECP2
hsa-miR-128-3p	DCX
hsa-miR-128-3p	RELN
hsa-miR-19a-3p	MECP2
hsa-miR-19a-3p	PTEN
hsa-miR-19a-3p	ESR1
hsa-miR-19a-3p	CCND1
hsa-miR-19a-3p	ERBB4
hsa-miR-145-5p	FSCN1
hsa-miR-19a-3p	ATXN1
hsa-miR-199a-5p	CCNL1
hsa-miR-19a-3p	SOCS1
hsa-miR-145-5p	FLI1
hsa-miR-128-3p	BMI1
hsa-miR-128-3p	TGFBR1
hsa-miR-331-3p	ERBB2
hsa-miR-145-5p	SRGAP1
hsa-miR-199a-5p	MAP3K11
hsa-miR-128-3p	WEE1
hsa-miR-199a-5p	HIF1A
hsa-miR-145-5p	ITGB8
hsa-miR-191-5p	SATB1
hsa-miR-331-3p	DOHH
hsa-miR-145-5p	NEDD9
hsa-miR-19a-3p	ZMYND11
hsa-miR-19a-3p	NFIB
hsa-miR-128-3p	KAT7
hsa-miR-199a-5p	ZNF544
hsa-miR-19a-3p	SKIL
hsa-miR-19a-3p	BAMBI
hsa-miR-19a-3p	RNF167
hsa-miR-19a-3p	SLC6A8
hsa-miR-19a-3p	KCNJ2
hsa-miR-128-3p	TMEM167A
hsa-miR-199a-3p	ARL15
hsa-miR-128-3p	FBLN5
hsa-miR-128-3p	AKR7A2
hsa-miR-145-5p	UBR7
hsa-miR-19a-3p	ZNF644
hsa-miR-128-3p	ZFP36L1
hsa-miR-17-3p	VGLL4
hsa-miR-128-3p	USP46
hsa-miR-17-3p	UBE2G1
hsa-miR-19a-3p	SGK1
hsa-miR-19a-3p	SERINC3
hsa-miR-19a-3p	RHOB
hsa-miR-128-3p	RAP1B
hsa-miR-145-5p	PSAT1
hsa-miR-19a-3p	PPP2R5E
hsa-miR-199a-5p	PLXND1
hsa-miR-128-3p	PDIA5
hsa-miR-128-3p	PDHX
hsa-miR-19a-3p	PATL1
hsa-miR-199a-3p	NACC1
hsa-miR-128-3p	NAA50
hsa-miR-19a-3p	MTMR6
hsa-miR-19a-3p	KLHL11
hsa-miR-19a-3p	KIF13A
hsa-miR-128-3p	ITCH
hsa-miR-19a-3p	EOGT
hsa-miR-19a-3p	ELL2
hsa-miR-19a-3p	DLG5
hsa-miR-19a-3p	DDX6
hsa-miR-128-3p	CSRP2
hsa-miR-199a-3p	CSRP2
hsa-miR-19a-3p	CD164
hsa-miR-19a-3p	CCNA2
hsa-miR-19a-3p	CAPRIN2
hsa-miR-19a-3p	BLCAP
hsa-miR-128-3p	ANKRD40
hsa-miR-128-3p	AKIRIN1
hsa-miR-19a-3p	ZFYVE26
hsa-miR-128-3p	TNPO1
hsa-miR-19a-3p	SECISBP2L
hsa-miR-145-5p	IVNS1ABP
hsa-miR-19a-3p	DICER1
hsa-miR-19a-3p	ARPP19
hsa-miR-19a-3p	WDR45B
hsa-miR-199a-3p	TAB2
hsa-miR-331-3p	SOCS1
hsa-miR-19a-3p	MMGT1
hsa-miR-19a-3p	BRWD3
hsa-miR-128-3p	ZBTB20
hsa-miR-19a-3p	ZMAT3
hsa-miR-19a-3p	SEMA4C
hsa-miR-19a-3p	PHLDA3
hsa-miR-19a-3p	MAPK1
hsa-miR-191-5p	CASTOR2
hsa-miR-17-3p	FAM98A
hsa-miR-19a-3p	CLIP1
hsa-miR-19a-3p	CCNL1
hsa-miR-19a-3p	CAMSAP2
hsa-miR-19a-3p	UBE2D3
hsa-miR-19a-3p	SPATA2
hsa-miR-17-3p	SMARCE1
hsa-miR-19a-3p	SESN3
hsa-miR-19a-3p	SATB1
hsa-miR-19a-3p	NUP54
hsa-miR-19a-3p	BEND3
hsa-miR-19a-3p	USP8
hsa-miR-19a-3p	PPTC7
hsa-miR-19a-3p	PFN2
hsa-miR-19a-3p	ELOVL5
hsa-miR-145-5p	PRDM2
hsa-miR-19a-3p	DDX3X
hsa-miR-199a-5p	ZNF440
hsa-miR-199a-5p	TUBG1
hsa-miR-19a-3p	TMEM64
hsa-miR-19a-3p	SLC12A7
hsa-miR-17-3p	ENPP2
hsa-miR-19a-3p	CLOCK
hsa-miR-145-5p	BTG1
hsa-miR-145-5p	ANKRD28
hsa-miR-19a-3p	ZNF367
hsa-miR-19a-3p	TNFRSF11A
hsa-miR-19a-3p	STOX2
hsa-miR-19a-3p	RAB1A
hsa-miR-19a-3p	MBNL3
hsa-miR-19a-3p	GIGYF1
hsa-miR-19a-3p	ENPP5
hsa-miR-19a-3p	E2F8
hsa-miR-19a-3p	DCUN1D3
hsa-miR-19a-3p	CREBRF
hsa-miR-199a-3p	CDK17
hsa-miR-19a-3p	BMP3
hsa-miR-19a-3p	ARHGAP12
hsa-miR-19a-3p	ARC
hsa-miR-19a-3p	ACSL4
hsa-miR-19a-3p	ACBD5
hsa-miR-199a-3p	VPS33A
hsa-miR-128-3p	UGCG
hsa-miR-19a-3p	UBE2A
hsa-miR-19a-3p	TRIM33
hsa-miR-128-3p	TPPP
hsa-miR-19a-3p	SOX6
hsa-miR-19a-3p	RAP1A
hsa-miR-19a-3p	PRUNE2
hsa-miR-19a-3p	PRICKLE2
hsa-miR-19a-3p	JAZF1
hsa-miR-328-3p	IVNS1ABP
hsa-miR-19a-3p	FBXO8
hsa-miR-19a-3p	DBN1
hsa-miR-19a-3p	CFL2
hsa-miR-128-3p	CCNK
hsa-miR-19a-3p	ZNF680
hsa-miR-199a-5p	ZNF195
hsa-miR-199a-5p	ZNF468
hsa-miR-19a-3p	ZDHHC7
hsa-miR-128-3p	SERTAD2
hsa-miR-19a-3p	RACGAP1
hsa-miR-17-3p	POLDIP2
hsa-miR-199a-5p	ZNF584
hsa-miR-145-5p	DUSP6
hsa-miR-19a-3p	HOMER1
hsa-miR-128-3p	ADAMTS5
hsa-miR-19a-3p	UBL3
hsa-miR-484	TRAT1
hsa-miR-484	TOPBP1
hsa-miR-128-3p	SOS1
hsa-miR-199a-5p	PODXL
hsa-miR-128-3p	NDST1
hsa-miR-19a-3p	CAMSAP1
hsa-miR-128-3p	KBTBD11
hsa-miR-128-3p	PNKD
hsa-miR-484	VKORC1
hsa-miR-19a-3p	ZNF217
hsa-miR-19a-3p	WDR1
hsa-miR-19a-3p	TNPO2
hsa-miR-19a-3p	TNFAIP3
hsa-miR-19a-3p	TAF4
hsa-miR-19a-3p	SNX17
hsa-miR-19a-3p	SLC9A6
hsa-miR-19a-3p	SHCBP1
hsa-miR-19a-3p	SH3KBP1
hsa-miR-19a-3p	SEL1L
hsa-miR-19a-3p	SBF2
hsa-miR-19a-3p	RNF216
hsa-miR-19a-3p	RNF111
hsa-miR-19a-3p	RGL1
hsa-miR-19a-3p	RASSF2
hsa-miR-19a-3p	RAP2C
hsa-miR-19a-3p	RAF1
hsa-miR-19a-3p	PRKAA1
hsa-miR-19a-3p	PIK3R3
hsa-miR-19a-3p	PGM2L1
hsa-miR-19a-3p	PCDH10
hsa-miR-19a-3p	OTUD7B
hsa-miR-19a-3p	NAPB
hsa-miR-19a-3p	MEF2A
hsa-miR-19a-3p	LIN9
hsa-miR-19a-3p	KIF3A
hsa-miR-19a-3p	CCSER2
hsa-miR-19a-3p	ATG14
hsa-miR-19a-3p	HIPK3
hsa-miR-19a-3p	HIC1
hsa-miR-19a-3p	HECW2
hsa-miR-19a-3p	GRSF1
hsa-miR-19a-3p	FOXP1
hsa-miR-19a-3p	FBXO48
hsa-miR-19a-3p	DENND6A
hsa-miR-19a-3p	EPS15
hsa-miR-19a-3p	EPN2
hsa-miR-19a-3p	CNOT6
hsa-miR-19a-3p	C2orf42
hsa-miR-19a-3p	GSKIP
hsa-miR-19a-3p	BTBD7
hsa-miR-19a-3p	ATXN7
hsa-miR-19a-3p	ARMC8
hsa-miR-19a-3p	ARAP2
hsa-miR-128-3p	SMAD2
hsa-miR-199a-5p	ETS1
hsa-miR-19a-3p	PKNOX1
hsa-miR-145-5p	SET
hsa-miR-199a-5p	PDE4D
hsa-miR-199a-5p	TGFB2
hsa-miR-199a-5p	PIK3CD
hsa-miR-199a-3p	PAK4
hsa-miR-145-5p	CAMK1D
hsa-miR-199a-3p	CDK7
hsa-miR-19a-3p	PIK3CA
hsa-miR-145-5p	PXN
hsa-miR-199a-5p	ITGA3
hsa-miR-199a-3p	ITGA3
hsa-miR-19a-3p	PMEPA1
hsa-miR-199a-5p	FZD6
hsa-miR-19a-3p	ADRB1
hsa-miR-145-5p	TGFB2
hsa-miR-128-3p	FRYL
hsa-miR-151a-3p	FXR1
hsa-miR-19a-3p	DCBLD2
hsa-miR-19a-3p	EREG
hsa-miR-19a-3p	B3GALNT2
hsa-miR-19a-3p	DSEL
hsa-miR-151a-3p	GRM3
hsa-miR-484	MGAT5
